# Supplementary material for: Carotenoids from Persimmon (Diospyros kaki Thunb.) Byproducts Exert Photoprotective, Antioxidative and Microbial Anti-Adhesive Effects on HaCaT
Source: Pharmaceutics. 2021 Nov 8;13(11):1898. doi: 10.3390/pharmaceutics13111898 (PMC8618857; doi:10.3390/pharmaceutics13111898)
Supplement: Supplementary file 1 [file pharmaceutics-13-01898-s001.zip]

Archive with 1 entries (1 files):
- pharmaceutics-1440370-supplementary.pdf
